# Supplementary material for: Pseudo-spontaneous nystagmus in lateral semicircular canal benign paroxysmal positional vertigo: Correlation with bow and lean test in a pitch plane
Source: PLoS One. 2020 Nov 19;15(11):e0242580. doi: 10.1371/journal.pone.0242580 (PMC7676674; doi:10.1371/journal.pone.0242580)
Supplement: S1 Dataset — LC-BPPV: lateral semicircular canal benign paroxysmal positional vertigo. (XLSX) [file pone.0242580.s001.xlsx]

## Sheet: Sheet1
Patient No.	Sex	Age	Side	Type	PSN	Bow test	Lean test	Onset (days)	Recurrence	CRT#	ENG	CP side	CP %
1	F	65	Lt	cupulolithiasis	None	None	LB	5		1
2	F	61	Rt	cupulolithiasis	None	None	RB	5		1
3	F	66	Lt	cupulolithiasis	LB	RB	LB	1		1
4	M	77	Rt	cupulolithiasis	RB	LB	RB	1		1
5	F	70	Lt	cupulolithiasis	None	RB	LB	1		1
6	F	76	Lt	canalolithiasis	LB	LB	RB	1		1
7	M	54	Rt	canalolithiasis	None	None	LB	21		1
8	F	51	Rt	canalolithiasis	None	RB	LB	3		1
9	F	63	Rt	canalolithiasis	None	Not checked	Not checked	1		2
10	M	54	Rt	cupulolithiasis	None	None	LB	2		1
11	M	69	Lt	cupulolithiasis	None	Not checked	Not checked	1		1
12	F	57	Lt	canalolithiasis	None	LB	None	1		1
13	M	43	Lt	cupulolithiasis	None	RB	LB	1		1
14	M	60	Rt	canalolithiasis	LB	RB	LB	1		1	O	Rt	4
15	F	50	Rt	cupulolithiasis	RB	LB	RB	1		1
16	F	59	Lt	cupulolithiasis	None	RB	LB	5		1
17	F	60	Rt	cupulolithiasis	RB	LB	RB	3		1
18	F	53	Rt	cupulolithiasis	None	LB	RB	8	O	1
19	M	59	Lt	canalolithiasis	None	None	None	7		1
20	M	50	Lt	canalolithiasis	None	LB	RB	1		1
21	M	17	Lt	cupulolithiasis	None	RB	LB	5		1
22	F	41	Lt	canalolithiasis	None	None	None	6		1
23	F	58	Lt	cupulolithiasis	LB	RB	LB	7		1	O	Rt	9
24	M	37	Lt	canalolithiasis	None	LB	RB	4		1
25	F	74	Rt	cupulolithiasis	None	None	None	1		1
26	F	70	Rt	cupulolithiasis	None	None	RB	3		1
27	M	66	Rt	canalolithiasis	None	None	LB	1	O	1
28	M	41	Rt	canalolithiasis	None	None	None	60	O	1
29	F	69	Lt	cupulolithiasis	None	None	None	1		1
30	F	58	Lt	cupulolithiasis	LB	RB	LB	1		1
31	M	70	Rt	cupulolithiasis	None	LB	RB	1		1
32	F	77	Rt	cupulolithiasis	None	None	None	30		2
33	F	57	Rt	cupulolithiasis	None	None	RB	2		1
34	F	67	Lt	canalolithiasis	None	LB	RB	1		1
35	M	68	Lt	canalolithiasis	RB	LB	RB	2		1	O	Lt	0
36	F	64	Lt	cupulolithiasis	None	None	None	7		1
37	F	52	Rt	canalolithiasis	None	RB	LB	1		1
38	M	67	Lt	canalolithiasis	RB	LB	RB	7		2	O	Lt	74
39	F	52	Lt	cupulolithiasis	None	None	LB	5		2
40	M	58	Lt	canalolithiasis	None	Not checked	Not checked	30		1
41	F	35	Rt	canalolithiasis	None	RB	LB	1		1
42	M	39	Rt	cupulolithiasis	None	None	RB	15		1
43	F	49	Rt	canalolithiasis	None	None	RB	1		3
44	M	49	Lt	cupulolithiasis	None	RB	None	?	O	2
45	F	62	Lt	cupulolithiasis	LB	RB	LB	10		1
46	M	49	Rt	cupulolithiasis	RB	LB	RB	1		1
47	F	44	Lt	canalolithiasis	None	Not checked	Not checked	7		1
48	M	60	Rt	cupulolithiasis	None	LB	RB	7	O	1
49	F	63	Lt	canalolithiasis	None	Not checked	None	1		1
50	F	67	Rt	cupulolithiasis	None	RB	LB	3		2
51	M	56	Lt	cupulolithiasis	None	Not checked	Not checked	1		1
52	F	75	Rt	canalolithiasis	None	RB	LB	1		2
53	F	51	Lt	canalolithiasis	None	RB	LB	1		1
54	M	53	Rt	canalolithiasis	None	RB	None	2		1
55	M	69	Lt	cupulolithiasis	None	Not checked	Not checked	1		1
56	F	59	Lt	cupulolithiasis	None	RB	RB	1		1
57	F	51	Lt	cupulolithiasis	None	RB	LB	2	O	3
58	F	61	Rt	canalolithiasis	None	RB	LB	60		1
59	M	55	Lt	canalolithiasis	None	Not checked	Not checked	1		1
60	F	33	Rt	cupulolithiasis	None	None	RB	1		1
61	F	65	Lt	cupulolithiasis	LB	RB	LB	5	O	1
62	M	68	Lt	canalolithiasis	None	LB	RB	1	O	1	O	Rt	54
63	F	31	Lt	cupulolithiasis	None	None	LB	1		1
64	F	63	Lt	cupulolithiasis	LB	RB	LB	1		2
65	M	63	Lt	cupulolithiasis	None	None	LB	14	O	1
66	M	50	Rt	canalolithiasis	None	None	RB	1		1
67	F	35	Rt	canalolithiasis	None	LB	RB	1		1
68	M	73	Rt	cupulolithiasis	None	LB	RB	3		2
69	F	53	Lt	cupulolithiasis	None	RB	LB	30		1	O	Lt	0
70	M	63	Lt	canalolithiasis	None	Not checked	Not checked	7		3
71	F	59	Lt	cupulolithiasis	None	Not checked	None	2	O	1
72	F	76	Lt	canalolithiasis	None	Not checked	Not checked	7		2
73	F	55	Lt	canalolithiasis	None	None	None	3		3
74	F	58	Lt	canalolithiasis	None	LB	None	1		2	O	Rt	35
75	F	59	Lt	canalolithiasis	None	Not checked	Not checked	2		1
76	F	69	Lt	canalolithiasis	RB	LB	RB	1		1
77	F	55	Lt	cupulolithiasis	RB	RB	Not checked	1		4
78	F	75	Lt	cupulolithiasis	None	None	LB	2		1
79	F	15	Lt	cupulolithiasis	None	None	LB	21		2	O	Rt	4
80	F	24	Lt	cupulolithiasis	None	RB	None	1		3	O	Lt	48
81	M	64	Rt	cupulolithiasis	None	None	None	1		1
82	F	41	Rt	canalolithiasis	None	RB	Not checked	1		1
83	M	57	Lt	canalolithiasis	None	None	LB	5		1
84	F	61	Lt	cupulolithiasis	None	RB	None	60		7
85	F	55	Lt	cupulolithiasis	None	LB	None	2		1
86	F	62	Lt	canalolithiasis	None	Not checked	Not checked	1		1
87	F	60	Lt	canalolithiasis	None	None	RB	1		1
88	F	46	Lt	canalolithiasis	None	LB	RB	1		1
89	F	26	Lt	cupulolithiasis	None	LB	None	14		1
90	F	51	Lt	canalolithiasis	None	Not checked	Not checked	30		3
91	F	57	Lt	cupulolithiasis	None	RB	LB	1		1
92	M	50	Rt	cupulolithiasis	None	LB	RB	1		2
93	F	58	Lt	cupulolithiasis	LB	None	LB	30		2
94	F	49	Rt	cupulolithiasis	None	LB	RB	1		1
95	F	27	Rt	canalolithiasis	None	RB	LB	1		2	O	Rt	4
96	F	43	Lt	cupulolithiasis	LB	RB	LB	3		3	O	Rt	8
97	F	61	Lt	cupulolithiasis	None	None	LB	5		1
98	F	59	Lt	canalolithiasis	None	LB	RB	30		2
99	F	45	Rt	canalolithiasis	None	None	None	7	O	1
100	M	81	Rt	cupulolithiasis	None	LB	RB	7		2
101	F	67	Rt	cupulolithiasis	None	LB	None	3	O	1
102	F	69	Lt	cupulolithiasis	None	None	LB	1		1
103	F	39	Lt	canalolithiasis	None	LB	RB	4	O	1	O	Lt	0
104	M	47	Lt	canalolithiasis	None	LB	None	1		1
105	F	39	Lt	cupulolithiasis	None	LB	RB	1	O	1	O	Rt	4
106	M	57	Lt	cupulolithiasis	None	RB	None	10	O	1
107	F	59	Rt	cupulolithiasis	None	LB	None	3		2
108	M	77	Lt	cupulolithiasis	LB	Not checked	LB	30	O	1
109	M	68	Rt	cupulolithiasis	None	LB	RB	1		1
110	F	65	Lt	canalolithiasis	None	LB	None	1		3
111	M	48	Lt	cupulolithiasis	None	None	None	5		2
112	F	51	Lt	cupulolithiasis	LB	None	LB	4		1
113	F	48	Rt	canalolithiasis	RB	RB	None	1	O	1
114	F	45	Lt	canalolithiasis	None	None	None	20		1
115	F	75	Rt	canalolithiasis	None	Not checked	Not checked	2	O	1
116	M	42	Rt	cupulolithiasis	None	None	RB	4		1
117	F	47	Rt	canalolithiasis	None	Not checked	Not checked	1	O	1
118	F	61	Lt	canalolithiasis	None	LB	RB	1	O	2
119	F	50	Rt	canalolithiasis	None	RB	None	1		3	O	Lt	3
120	F	54	Lt	cupulolithiasis	None	RB	LB	1		1
121	M	44	Rt	cupulolithiasis	None	LB	RB	1		1
122	M	54	Lt	cupulolithiasis	None	None	None	1		1
123	F	35	Lt	canalolithiasis	None	Not checked	Not checked	1		1
124	M	50	Rt	cupulolithiasis	RB	LB	RB	2		2
125	F	53	Lt	canalolithiasis	None	Not checked	RB	1	O	1
126	M	77	Lt	cupulolithiasis	RB	RB	LB	1	O	1
127	M	37	Rt	canalolithiasis	LB	RB	LB	1		1	O	Lt	47
128	F	70	Lt	cupulolithiasis	LB	RB	LB	1		2
129	F	59	Rt	cupulolithiasis	None	LB	RB	1		1	O	Rt	6
130	F	59	Lt	cupulolithiasis	None	None	LB	1		4	O	Rt	4
131	M	28	Lt	cupulolithiasis	None	RB	LB	1		2
